# Supplementary material for: Potential Utility of Bacillus amyloliquefaciens SFB-1 as a Biocontrol Agent for Sweetpotato Black Rot Caused by Ceratocystis fimbriata
Source: Genes (Basel). 2024 Nov 28;15(12):1540. doi: 10.3390/genes15121540 (PMC11675987; doi:10.3390/genes15121540)
Supplement: Supplementary file 1 [file genes-15-01540-s001.zip]

Archive with 1 entries (1 files):
- genes-3329528-supplementary.xls
