# Supplementary material for: Potential Utility of Bacillus amyloliquefaciens SFB-1 as a Biocontrol Agent for Sweetpotato Black Rot Caused by Ceratocystis fimbriata
Source: Genes (Basel). 2024 Nov 28;15(12):1540. doi: 10.3390/genes15121540 (PMC11675987; doi:10.3390/genes15121540)
Supplement: Supplementary file 1 [file genes-15-01540-s001.zip › genes-3329528-supplementary.xls]

## Sheet: Table S1
Genes name	Primers (5′ to 3′)	Description
chit33	F: AGCCGAAGAATATGCCGATAAA	Endochitinase 33, partial
	R: GAAGTCGAAGCCGTCAATCA
ERG4	F: GGCAGTTCCGACAACAGTAA	Delta(24(24(1)))-sterol reductase
	R: GTGACGAGTCTTGGGAAGAAG
ARE2	F: TGTTCCCGAGCGAATGTATC	Sterol O-acyltransferase 2
	R: CTTATTCGACCGCGGGTATT
FAH12	F: AGGACTTGACCGTGTTCTTTAC	Delta(12) fatty acid desaturase
	R: GAGACCATTGACGTAGCCATAG
NCU06207	F: CGCTACTCTTTCCTACTGTTTCA	putative Delta(7)-sterol 5(6)-desaturase
	R: AGACTGGTTAGCCTGCTTTATC
CfmA(--)	F: GCTCTAATGAGTCTTGCGGTAG	hypothetical protein CFO_g2959
	R: AGGCCGGTCAGAGTAGATAG
CHI1	F: GACCCTGGGTATTGCTTTCTAC	Chitinase 1
	F: CATCAGTACCGTTCTCGAACTC
chs-2	F: CGGTCAGGGAGATCGTCTATTA	Chitin synthase 2
	R: CGATGGAGAGGCATAGCTTATTT
spo5	F: GTCAGTTCCGTACCAACGAATA	Sporulation-specific protein 5
	R: GTAGCTGGGCGCAATAGTAA
LSP1	F: TTGCCCTGCTTGACGATAC	Sphingolipid long chain base-responsive protein PIL1
	R: CGTAGGTCATCTTCAGCATCAT
AbaA	F: GGCTTGTATCACCCTGGATATG	Conidiophore development regulator abaA
	R: CCATTTCAGGATTGGCGTTTAC
ve-1	F: CCCTACTGTTGCTGGGTATTT	Developmental and secondary metabolism regulator ve-1
	R: CACCAGCATCCTTAATCTCCTC
POX9	F: TACTCGGGCCACACCTATAA	Peroxisomal catalase
	R: CTCATTGGTCAGGGTCTTGATAC
ARB_03674	F: GAGAGTGGCCGTGCTATTT	Cell surface Cu-only superoxide dismutase
	R: CTCGTGGATGTGGTAGGAATAC
crf1	F: GACATCACCAAGGAGACTAACG	putative glycosidase crf1
	R: CCGAGGTGACAATACCAGTTC
adh-1	F: GATGGCTCTTTCCAGCAGTA	Alcohol dehydrogenase 1
	R: TGATACCAGCGCACAGAATAG
arp3	F: CGATGTTGGTTACGAGCGTTTCC	Actin-related protein 3
	R: ACTACGACGGGTAGAGGGGTCAGGA

## Sheet: Table S2
Table S2. Statistical data on the sequencing results obtained for the transcriptome of C. fimbriata
Sample	Raw reads	Raw bases	Clean reads	Clean bases	Q20(%)	Q30(%)	GC content(%)	Total_Mapped(%)
CK_1	37288296	5593244400	37082016	5535854440	97.23	92.15	52.01	95.94
CK_2	45479332	6821899800	45185028	6754560346	96.5	90.07	52.08	94.92
CK_3	41557058	6233558700	41376550	6157670149	97.53	93.03	51.95	95.59
CFT_1	48929766	7339464900	48694686	7279528563	96.67	91.3	52.06	95.26
CFT_2	44688720	6703308000	44462964	6620518326	96.86	91.54	52.04	95.41
CFT_3	40860100	6129015000	40586046	6032486741	97.13	91.85	52.11	95.57

## Sheet: Table S3
Table S3. Details of enriched GO terms of genes
GO ID (level1)	GO Term (level1)	GO ID (level2)	GO Term (level2)	Gene Number(CK-vs-CFT_up)	Gene Number(CK-vs-CFT_down)	Gene List(CK-vs-CFT_up)	Gene List(CK-vs-CFT_down)
GO:0003674	Molecular Function	GO:0003774	cytoskeletal motor activity	1	0	MSTRG.474(--)	--
GO:0003674	Molecular Function	GO:0003824	catalytic activity	341	61	14-Sep(CDC11),AACS(AACS),ABCB4(BEA3),ADHFE1(Adhfe1),ADM-B(ADM-B),AO-I_0(AO-I),AOX1(AOX1),ARD1_0(ARD1),ARD1_1(ARD),ATP1A1(ATP1A1),Accsl(sirI),Aph4(Alp4),BAC1(mcfL),BFAT(SPCC417.11c),BGL1B(BGL1B),BLRO(cotA),CDH-1_0(CDH-1),CDH-1_1(CDH-1),CDO1(CDO1),CFIMG_000042RA(--),CFIMG_000248RA(dao1),CFIMG_000321RA(--),CFIMG_000330RA(--),CFIMG_000379RA2(--),CFIMG_000435RA(xanA),CFIMG_000682RA(--),CFIMG_001190RA(…	ALDH10A9_1(betB),ALL12(--),ALTA7(ALTA7),AOCY(AOC3),ARE2(ARE2),CFIMG_000356RA(Os03g0167500),CFIMG_000736RA(CHGG_02760),CFIMG_000737RA(MGG_04626),CFIMG_000927RA(--),CFIMG_001244RA(MCA1587),CFIMG_001766RA(SPAC1039.06),CFIMG_001938RA(SPCC1827.03c),CFIMG_002895RAa(--),CFIMG_003190RAa(--),CFIMG_004674RA(ARB_03674),CFIMG_005102RAa(PLR_Fi1),CFIMG_005713RA(--),CFIMG_005837RAa(--),CFIMG_006317RAa(lipB),CFI…
GO:0003674	Molecular Function	GO:0005198	structural molecule activity	17	1	CFIMG_000201RA(--),CFIMG_001684RA(--),CFIMG_002509RAa(--),CFIMG_003930RA(--),CIS3(PIR32),HET-E1_0(HET-E1),HET-E1_40(HET-E1),MSTRG.474(--),MSTRG.5197(PLA1),MYH11(--),NUF2(kpr-2),PDX1(PDX1),SPCS1(--),TUB2(TUB2),ZRA1_0(ZRA1),bcs1l(SPAC644.07),cdc11(--)	CFIMG_004634RA(--)
GO:0003674	Molecular Function	GO:0005215	transporter activity	92	11	ABCB4(BEA3),AHR1_0(AHR1),ATP1A1(ATP1A1),BAC1(mcfL),BAT1(BAT1),BLRO(cotA),CAN1(CAN1),CAX2(CAX3),CFIMG_000379RA2(--),CFIMG_000991RA(--),CFIMG_002536RA(PET8),CFIMG_003118RA(notK'),CFIMG_004142RA(--),CFIMG_004600RA(SPAC922.05c),CFIMG_005173RA(--),CFIMG_006329RA(SPAC11D3.06),CFIMG_006718RA(--),CFIMG_006795RA(--),CFIMG_006862RA(SPBC16A3.17c),CFIMG_006976RA(--),CFIMG_007193RA00001(SPAC29B12.14c),CFIMG_0…	AQY1(Aqp5),CFIMG_002800RAa(--),CFIMG_003901RA(SPBC1703.13c),CFIMG_004531RAa(--),CFIMG_004674RA(ARB_03674),PNS1(PNS1),PTR2(ptr2),SPBC409.08(NAG4),ZIP9(zrt1),ZRA1_1(atrI),inda1(inda1)
GO:0003674	Molecular Function	GO:0005488	binding	360	65	14-Sep(CDC11),ABCB4(BEA3),ADHFE1(Adhfe1),ADM-B(ADM-B),AHR1_0(AHR1),AO-I_0(AO-I),AOX1(AOX1),ARD1_0(ARD1),ARD1_1(ARD),AZF1(--),Accsl(sirI),BFAT(SPCC417.11c),BLRO(cotA),CDH-1_0(CDH-1),CDH-1_1(CDH-1),CDO1(CDO1),CFIMG_000042RA(--),CFIMG_000201RA(--),CFIMG_000205RA(--),CFIMG_000248RA(dao1),CFIMG_000330RA(--),CFIMG_000379RA2(--),CFIMG_000393RA(ARB_01230),CFIMG_000708RA(--),CFIMG_000935RA(TRY6),CFIMG_000…	ALL12(--),ALTA7(ALTA7),AOCY(AOC3),CCDC130(CCDC130),CFIMG_000356RA(Os03g0167500),CFIMG_000578RA(--),CFIMG_000736RA(CHGG_02760),CFIMG_000737RA(MGG_04626),CFIMG_001938RA(SPCC1827.03c),CFIMG_002800RAa(--),CFIMG_002895RAa(--),CFIMG_003901RA(SPBC1703.13c),CFIMG_004048RAa(AFUA_5G13800),CFIMG_004674RA(ARB_03674),CFIMG_005102RAa(PLR_Fi1),CFIMG_005464RA(--),CFIMG_005713RA(--),CFIMG_006749RA(SMAC_06893),CFI…
GO:0003674	Molecular Function	GO:0016209	antioxidant activity	7	3	CDH-1_0(CDH-1),CDH-1_1(CDH-1),CFIMG_006018RA(OXR1),OSM1(OSM1),PER(CIP1),THIO_1(trx),dffA(SID1)	CFIMG_004674RA(ARB_03674),NDB1_0(NDB2),POX9(CAT1)
GO:0003674	Molecular Function	GO:0038024	cargo receptor activity	1	0	MSTRG.1552(--)	--
GO:0003674	Molecular Function	GO:0045182	translation regulator activity	4	1	CFIMG_000973RA(--),MSTRG.9432(--),RBG4(RBG4),hex-1(hex-1)	PTR2(ptr2)
GO:0003674	Molecular Function	GO:0060089	molecular transducer activity	5	2	CFIMG_005975RA(--),MSTRG.1692(HET-E1),MSTRG.5002(HET-E1),MSTRG.5008(HET-E1),PRA1(map3)	HK6(aruS),gacS(gacS)
GO:0003674	Molecular Function	GO:0098772	molecular function regulator	14	2	CFIMG_004441RA(--),CFIMG_006795RA(--),CFIMG_006956RA(--),CFIMG_007327RA00001(--),CYK3(CYK3),MSTRG.384(PNPLA8),MSTRG.855(--),NCF2(NCF2),TGFB1I1(PXL1),YDJ1(mas5),mpg-1(mpg1),nimE(nimE),pic1(pic1),slp1(slp1)	MSTRG.9423(--),iki3(iki3)
GO:0003674	Molecular Function	GO:0140104	molecular carrier activity	4	1	ZRA1_0(ZRA1),abcG11(atrF),alb1(PfmaE),sib1(NPS2)	ZRA1_1(atrI)
GO:0003674	Molecular Function	GO:0140110	transcription regulator activity	40	5	AHR1_0(AHR1),AZF1(--),CFIMG_000708RA(--),CFIMG_001310RA(--),CFIMG_002049RA(--),CFIMG_002375RA(--),CFIMG_002918RAa(--),CFIMG_003120RA(--),CFIMG_003323RA(atnN),CFIMG_003463RA(PfmaF),CFIMG_003507RAa(SPAC1327.01c),CFIMG_003995RA(--),CFIMG_004832RA(--),CFIMG_005028RAaa(--),CFIMG_005553RA(--),CFIMG_005763RA(--),CFIMG_007299RA00001(--),CFIMG_007503RA00001(--),CFIMG_007531RA00001(--),CFIMG_007644RA00001(…	CFIMG_002800RAa(--),CFIMG_008462RA00001(--),FUB10_0(--),HK6(aruS),gacS(gacS)
GO:0003674	Molecular Function	GO:0140299	small molecule sensor activity	1	2	CFIMG_005303RA(--)	HK6(aruS),gacS(gacS)
GO:0003674	Molecular Function	GO:0140657	ATP-dependent activity	57	1	ABCB4(BEA3),ATP1A1(ATP1A1),CFIMG_002312RA(AFG1),CFIMG_003930RA(--),CFIMG_006224RA(bor),CFIMG_007206RA00001(--),CFIMG_008349RA00001(--),ENA1(cta3),HET-E1_0(HET-E1),HET-E1_1(HET-E1),HET-E1_10(HET-E1),HET-E1_12(HET-E1),HET-E1_14(HET-E1),HET-E1_15(--),HET-E1_18(HET-E1),HET-E1_19(HET-E1),HET-E1_20(--),HET-E1_25(HET-E1),HET-E1_27(HET-E1),HET-E1_28(HET-E1),HET-E1_29(HET-E1),HET-E1_3(HET-E1),HET-E1_31(HE…	ZRA1_1(atrI)
GO:0005575	Cellular Component	GO:0032991	protein-containing complex	113	13	ABCB4(BEA3),AHR1_0(AHR1),ATP1A1(ATP1A1),BGL1B(BGL1B),CDH-1_0(CDH-1),CDH-1_1(CDH-1),CFIMG_000205RA(--),CFIMG_000248RA(dao1),CFIMG_000973RA(--),CFIMG_001027RA(--),CFIMG_001895RA(SPAC23H3.04),CFIMG_002049RA(--),CFIMG_002399RA(--),CFIMG_002576RA(--),CFIMG_002845RA(SPAC869.01),CFIMG_002918RAa(--),CFIMG_003090RA(--),CFIMG_003903RA(--),CFIMG_003930RA(--),CFIMG_004053RAa(SPAC869.01),CFIMG_004341RA(--),CF…	CCDC130(CCDC130),CFIMG_000356RA(Os03g0167500),CFIMG_000737RA(MGG_04626),CFIMG_002800RAa(--),CYP505(CYP505),LAS1(--),LSP1(LSP1),MSTRG.8839(--),SLM1(SLM1),ZRA1_1(atrI),drs-1(At4g26870),iki3(iki3),rdp1(rdp1)
GO:0005575	Cellular Component	GO:0044423	virion component	5	1	CFIMG_000201RA(--),CFIMG_000935RA(TRY6),CFIMG_001684RA(--),HET-E1_40(HET-E1),MYH11(--)	MSTRG.3845(--)
GO:0005575	Cellular Component	GO:0110165	cellular anatomical entity	383	61	14-Sep(CDC11),ABCB4(BEA3),ADHFE1(Adhfe1),ADM-B(ADM-B),AHR1_0(AHR1),AOX1(AOX1),ARD1_0(ARD1),ARD1_1(ARD),ATP1A1(ATP1A1),AZF1(--),Accsl(sirI),BAC1(mcfL),BAT1(BAT1),BFAT(SPCC417.11c),BGL1B(BGL1B),CAN1(CAN1),CAX2(CAX3),CDH-1_0(CDH-1),CDH-1_1(CDH-1),CDO1(CDO1),CEPL(--),CFIMG_000042RA(--),CFIMG_000201RA(--),CFIMG_000205RA(--),CFIMG_000248RA(dao1),CFIMG_000379RA2(--),CFIMG_000686RA(--),CFIMG_000944RA(--)…	ALTA7(ALTA7),AQY1(Aqp5),ARE2(ARE2),CCDC130(CCDC130),CFIMG_000356RA(Os03g0167500),CFIMG_000719RA(--),CFIMG_000736RA(CHGG_02760),CFIMG_000737RA(MGG_04626),CFIMG_000927RA(--),CFIMG_002800RAa(--),CFIMG_003499RA(--),CFIMG_003901RA(SPBC1703.13c),CFIMG_004048RAa(AFUA_5G13800),CFIMG_004634RA(--),CFIMG_004674RA(ARB_03674),CFIMG_005464RA(--),CFIMG_006317RAa(lipB),CFIMG_006749RA(SMAC_06893),CFIMG_006753RA(-…
GO:0008150	Biological Process	GO:0000003	reproduction	54	13	ADM-B(ADM-B),CFIMG_001684RA(--),CFIMG_002399RA(--),CFIMG_002586RA(--),CFIMG_002765RA(--),CFIMG_002918RAa(--),CFIMG_004605RA(--),CFIMG_005028RAaa(--),CFIMG_005632RA(--),CFIMG_006132RA(--),CFIMG_006224RA(bor),CFIMG_007811RA00001(--),CFIMG_008361RA00001(--),DCW1_3(DCW1),Dbt(Dbt),IME2(IME2),MHF1(Cenps),MSB1(--),MSTU1(STUA),NUF2(kpr-2),PRA1(map3),RAD53(RAD53),RIM9(prr-5),SMC4(cut3),STE14(STE14),TUB2(T…	CFIMG_008467RA00001(--),DPH6(mug71),FMP45(--),HK6(aruS),LSP1(LSP1),MSTRG.7263(--),MSTRG.9424(--),gacS(gacS),iki3(iki3),mek1(mek1),mug65(mug65),rdp1(rdp1),spo5(spo5)
GO:0008150	Biological Process	GO:0002376	immune system process	9	2	CFIMG_002067RA(--),CFIMG_004605RA(--),CFIMG_005028RAaa(--),CFIMG_007811RA00001(--),expl6(--),grp78(grp78),mpg-1(mpg1),msh6(msh6),ung1(ung1)	iki3(iki3),prb1(alp1)
GO:0008150	Biological Process	GO:0007610	behavior	3	1	Dbt(Dbt),cki1_1(cki1),gatA_0(gatA)	iki3(iki3)
GO:0008150	Biological Process	GO:0008152	metabolic process	410	68	AACS(AACS),ABCB4(BEA3),ADHFE1(Adhfe1),ADM-B(ADM-B),AHR1_0(AHR1),AO-I_0(AO-I),AOX1(AOX1),ARD1_0(ARD1),ARD1_1(ARD),ATP1A1(ATP1A1),AZF1(--),Accsl(sirI),BAC1(mcfL),BFAT(SPCC417.11c),BGL1B(BGL1B),CAN1(CAN1),CDH-1_0(CDH-1),CDH-1_1(CDH-1),CDO1(CDO1),CFIMG_000042RA(--),CFIMG_000201RA(--),CFIMG_000205RA(--),CFIMG_000248RA(dao1),CFIMG_000321RA(--),CFIMG_000682RA(--),CFIMG_000708RA(--),CFIMG_000973RA(--),CF…	ALDH10A9_1(betB),ALL12(--),ALTA7(ALTA7),AOCY(AOC3),ARE2(ARE2),CCDC130(CCDC130),CFIMG_000356RA(Os03g0167500),CFIMG_000736RA(CHGG_02760),CFIMG_000737RA(MGG_04626),CFIMG_001244RA(MCA1587),CFIMG_001766RA(SPAC1039.06),CFIMG_001938RA(SPCC1827.03c),CFIMG_002800RAa(--),CFIMG_002895RAa(--),CFIMG_003190RAa(--),CFIMG_004634RA(--),CFIMG_004674RA(ARB_03674),CFIMG_005102RAa(PLR_Fi1),CFIMG_005464RA(--),CFIMG_00…
GO:0008150	Biological Process	GO:0009987	cellular process	440	75	14-Sep(CDC11),AACS(AACS),ABCB4(BEA3),ADHFE1(Adhfe1),ADM-B(ADM-B),AHR1_0(AHR1),ARD1_0(ARD1),ARD1_1(ARD),ATP1A1(ATP1A1),AZF1(--),Accsl(sirI),BAC1(mcfL),BAT1(BAT1),BFAT(SPCC417.11c),BGL1B(BGL1B),CAN1(CAN1),CAX2(CAX3),CDH-1_0(CDH-1),CDH-1_1(CDH-1),CDO1(CDO1),CFIMG_000042RA(--),CFIMG_000205RA(--),CFIMG_000248RA(dao1),CFIMG_000321RA(--),CFIMG_000708RA(--),CFIMG_000944RA(--),CFIMG_000973RA(--),CFIMG_001…	ALDH10A9_1(betB),ALL12(--),ALTA7(ALTA7),AQY1(Aqp5),ARE2(ARE2),CCDC130(CCDC130),CFIMG_000356RA(Os03g0167500),CFIMG_000719RA(--),CFIMG_000736RA(CHGG_02760),CFIMG_000737RA(MGG_04626),CFIMG_001766RA(SPAC1039.06),CFIMG_001938RA(SPCC1827.03c),CFIMG_002800RAa(--),CFIMG_002895RAa(--),CFIMG_003901RA(SPBC1703.13c),CFIMG_004531RAa(--),CFIMG_004634RA(--),CFIMG_004674RA(ARB_03674),CFIMG_005102RAa(PLR_Fi1),CFI…
GO:0008150	Biological Process	GO:0015976	carbon utilization	1	0	acu-3(acu-3)	--
GO:0008150	Biological Process	GO:0016032	viral process	9	1	CFIMG_004142RA(--),CFIMG_005975RA(--),IME2(IME2),MSTRG.2440(HET-E1),MSTRG.4270(--),MSTRG.6923(HET-E1),msh6(msh6),pol1(pol1),ung1(ung1)	CFIMG_007116RA(--)
GO:0008150	Biological Process	GO:0019740	nitrogen utilization	2	1	adv-1(adv-1),gatA_0(gatA)	HK6(aruS)
GO:0008150	Biological Process	GO:0022414	reproductive process	49	11	ADM-B(ADM-B),CFIMG_001684RA(--),CFIMG_002399RA(--),CFIMG_002586RA(--),CFIMG_002765RA(--),CFIMG_002918RAa(--),CFIMG_005028RAaa(--),CFIMG_005632RA(--),CFIMG_006132RA(--),CFIMG_007811RA00001(--),CFIMG_008361RA00001(--),DCW1_3(DCW1),Dbt(Dbt),IME2(IME2),MHF1(Cenps),MSB1(--),MSTU1(STUA),NUF2(kpr-2),PRA1(map3),RAD53(RAD53),RIM9(prr-5),SMC4(cut3),STE14(STE14),TUB2(TUB2),VELC(VELC),abaA(abaA),ace2(ACE2),a…	CFIMG_008467RA00001(--),DPH6(mug71),FMP45(--),LSP1(LSP1),MSTRG.7263(--),MSTRG.9424(--),iki3(iki3),mek1(mek1),mug65(mug65),rdp1(rdp1),spo5(spo5)
GO:0008150	Biological Process	GO:0022610	biological adhesion	8	0	CFIMG_004142RA(--),CFIMG_004973RA(--),CFIMG_007811RA00001(--),MSTU1(STUA),ace2(ACE2),gatA_0(gatA),mid2(BUD4),rco-1_2(rco-1)	--
GO:0008150	Biological Process	GO:0023052	signaling	45	4	14-Sep(CDC11),CFIMG_002375RA(--),CFIMG_002509RAa(--),CFIMG_002898RA(--),CFIMG_003120RA(--),CFIMG_004142RA(--),CFIMG_004979RA(--),CFIMG_005028RAaa(--),CFIMG_005303RA(--),CFIMG_005975RA(--),CFIMG_006795RA(--),CFIMG_008063RA(NCU03963),CFIMG_008568RA00001(mkkA),HET-E1_37(HET-E1),HET-E1_7(HET-E1),IME2(IME2),MSTRG.384(PNPLA8),PARP1(PARP2-A),PPM1(PPM1),PRA1(map3),RAD53(RAD53),STE14(STE14),TGFB1I1(PXL1),…	HK6(aruS),gacS(gacS),iki3(iki3),mek1(mek1)
GO:0008150	Biological Process	GO:0032501	multicellular organismal process	49	3	ABCB4(BEA3),CDO1(CDO1),CFIMG_000393RA(ARB_01230),CFIMG_002067RA(--),CFIMG_002312RA(AFG1),CFIMG_003120RA(--),CFIMG_003571RA(--),CFIMG_004605RA(--),CFIMG_004902RA(--),CFIMG_005028RAaa(--),CFIMG_005394RA(YIL108W),CFIMG_007811RA00001(--),Dbt(Dbt),GNA1(GNA1),MSTRG.474(--),MSTRG.5198(--),MSTRG.5199(PLA1),MSTRG.7633(--),MSTU1(STUA),NAA30(NAA30),NUF2(kpr-2),PARP1(PARP2-A),PRMT3(rmt3),SMC4(cut3),STE14(STE…	MSTRG.7263(--),ZRA1_1(atrI),iki3(iki3)
GO:0008150	Biological Process	GO:0032502	developmental process	61	8	ADM-B(ADM-B),BAC1(mcfL),CDO1(CDO1),CFIMG_000393RA(ARB_01230),CFIMG_002067RA(--),CFIMG_002765RA(--),CFIMG_002918RAa(--),CFIMG_003120RA(--),CFIMG_003571RA(--),CFIMG_004142RA(--),CFIMG_004605RA(--),CFIMG_004902RA(--),CFIMG_005028RAaa(--),CFIMG_005632RA(--),CFIMG_006224RA(bor),CFIMG_006473RAa(ARB_07487),CFIMG_007811RA00001(--),CYK3(CYK3),Dbt(Dbt),GNA1(GNA1),IME2(IME2),MSTRG.7633(--),MSTU1(STUA),MYH11…	FMP45(--),HK6(aruS),LSP1(LSP1),POX9(CAT1),gacS(gacS),iki3(iki3),mug65(mug65),spo5(spo5)
GO:0008150	Biological Process	GO:0040007	growth	21	3	ARD1_1(ARD),CFIMG_000973RA(--),CFIMG_002033RA(sun1),CFIMG_004142RA(--),CFIMG_006473RAa(ARB_07487),DCW1_3(DCW1),MSTU1(STUA),PARP1(PARP2-A),RBG4(RBG4),STE14(STE14),abaA(abaA),ace2(ACE2),adv-1(adv-1),cbk1_0(cbk1),cbk1_1(cbk1),chs-3(chs-3),mid2(BUD4),nimE(nimE),rco-1_2(rco-1),rnr-1(rnr-1),sre1_1(sre1)	POX9(CAT1),drs-1(At4g26870),iki3(iki3)
GO:0008150	Biological Process	GO:0040011	locomotion	13	2	CFIMG_002051RA(--),CFIMG_004725RA(--),CFIMG_006795RA(--),CFIMG_007811RA00001(--),CFIMG_008687RA00001(--),COL1A2(--),MSTRG.474(--),MSTU1(STUA),ZRA1_0(ZRA1),abcC12(abc4),cki1_1(cki1),fmpD(atrD),grp78(grp78)	iki3(iki3),mug65(mug65)
GO:0008150	Biological Process	GO:0044419	biological process involved in interspecies interaction between organisms	22	6	CDO1(CDO1),CFIMG_000944RA(--),CFIMG_002033RA(sun1),CFIMG_004142RA(--),CFIMG_004605RA(--),CFIMG_005028RAaa(--),CFIMG_005975RA(--),CFIMG_007811RA00001(--),MSTU1(STUA),SLD(SLD),VELC(VELC),ace2(ACE2),crf1_2(ARB_05253),dffA(SID1),expl6(--),gel1(gel1),mid2(BUD4),msh6(msh6),opsB_1(opsB),pol1(pol1),rco-1_2(rco-1),ung1(ung1)	CCDC130(CCDC130),CFIMG_004674RA(ARB_03674),CFIMG_006749RA(SMAC_06893),CFIMG_007363RA00001(--),POX9(CAT1),prb1(alp1)
GO:0008150	Biological Process	GO:0048511	rhythmic process	2	0	gatA_0(gatA),grp78(grp78)	--
GO:0008150	Biological Process	GO:0048518	positive regulation of biological process	49	4	AZF1(--),CFIMG_000973RA(--),CFIMG_002067RA(--),CFIMG_002612RA(SPAC1F12.05),CFIMG_002918RAa(--),CFIMG_003120RA(--),CFIMG_004605RA(--),CFIMG_005028RAaa(--),CFIMG_005632RA(--),CFIMG_005975RA(--),Dbt(Dbt),FMN1(FMN1),HOY1(TRF2),IME2(IME2),MSTRG.4270(--),MSTRG.474(--),MSTRG.5198(--),MSTRG.5199(PLA1),MSTU1(STUA),PARP1(PARP2-A),PRA1(map3),RBG4(RBG4),STE14(STE14),abaA(abaA),ace2(ACE2),adv-1(adv-1),cbk1_0(…	CFIMG_006317RAa(lipB),iki3(iki3),mek1(mek1),prb1(alp1)
GO:0008150	Biological Process	GO:0048519	negative regulation of biological process	56	6	CFIMG_000973RA(--),CFIMG_002051RA(--),CFIMG_002067RA(--),CFIMG_002312RA(AFG1),CFIMG_002576RA(--),CFIMG_002898RA(--),CFIMG_002918RAa(--),CFIMG_005975RA(--),CFIMG_006473RAa(ARB_07487),CFIMG_006756RA(HET-E1),CFIMG_008568RA00001(mkkA),HET-E1_0(HET-E1),HET-E1_1(HET-E1),HET-E1_17(HET-E1),HET-E1_19(HET-E1),HET-E1_21(HET-E1),HET-E1_34(HET-E1),HET-E1_37(HET-E1),HET-E1_40(HET-E1),HET-E1_44(HET-E1),HET-E1_5…	ALTA7(ALTA7),LAS1(--),LSP1(LSP1),iki3(iki3),mek1(mek1),rdp1(rdp1)
GO:0008150	Biological Process	GO:0050789	regulation of biological process	149	19	14-Sep(CDC11),AHR1_0(AHR1),ARD1_1(ARD),AZF1(--),CDH-1_0(CDH-1),CDH-1_1(CDH-1),CFIMG_000248RA(dao1),CFIMG_000708RA(--),CFIMG_000973RA(--),CFIMG_001310RA(--),CFIMG_002049RA(--),CFIMG_002051RA(--),CFIMG_002067RA(--),CFIMG_002312RA(AFG1),CFIMG_002375RA(--),CFIMG_002509RAa(--),CFIMG_002576RA(--),CFIMG_002612RA(SPAC1F12.05),CFIMG_002898RA(--),CFIMG_002918RAa(--),CFIMG_003120RA(--),CFIMG_003323RA(atnN),…	ALTA7(ALTA7),CFIMG_002800RAa(--),CFIMG_004674RA(ARB_03674),CFIMG_006317RAa(lipB),CFIMG_008462RA00001(--),DPH6(mug71),FUB10_0(--),HK6(aruS),LAS1(--),LSP1(LSP1),MSTRG.124(--),NDB1_0(NDB2),ZRA1_1(atrI),gacS(gacS),iki3(iki3),mek1(mek1),mug65(mug65),prb1(alp1),rdp1(rdp1)
GO:0008150	Biological Process	GO:0050896	response to stimulus	120	19	14-Sep(CDC11),ABCB4(BEA3),ARD1_0(ARD1),AZF1(--),CDH-1_1(CDH-1),CDO1(CDO1),CFIMG_000973RA(--),CFIMG_002049RA(--),CFIMG_002312RA(AFG1),CFIMG_002375RA(--),CFIMG_002509RAa(--),CFIMG_002536RA(PET8),CFIMG_002898RA(--),CFIMG_002918RAa(--),CFIMG_003120RA(--),CFIMG_003757RA(--),CFIMG_003930RA(--),CFIMG_004142RA(--),CFIMG_004605RA(--),CFIMG_004902RA(--),CFIMG_004979RA(--),CFIMG_005028RAaa(--),CFIMG_005274R…	ALDH10A9_1(betB),CCDC130(CCDC130),CFIMG_002800RAa(--),CFIMG_004674RA(ARB_03674),CFIMG_005837RAa(--),FDH(FDH),HK6(aruS),MSTRG.124(--),NDB1_0(NDB2),POX9(CAT1),ZRA1_1(atrI),gacS(gacS),iki3(iki3),mek1(mek1),mug65(mug65),mus-18(mus-18),mxr1(mxr1),prb1(alp1),rdp1(rdp1)
GO:0008150	Biological Process	GO:0051179	localization	158	25	ABCB4(BEA3),AHR1_0(AHR1),ATP1A1(ATP1A1),BAC1(mcfL),BAT1(BAT1),BLRO(cotA),CAN1(CAN1),CAX2(CAX3),CDO1(CDO1),CFIMG_000201RA(--),CFIMG_000379RA2(--),CFIMG_000991RA(--),CFIMG_002051RA(--),CFIMG_002067RA(--),CFIMG_002312RA(AFG1),CFIMG_002399RA(--),CFIMG_002536RA(PET8),CFIMG_002612RA(SPAC1F12.05),CFIMG_003118RA(notK'),CFIMG_004142RA(--),CFIMG_004428RA(--),CFIMG_004600RA(SPAC922.05c),CFIMG_004605RA(--),C…	AQY1(Aqp5),CFIMG_002800RAa(--),CFIMG_003901RA(SPBC1703.13c),CFIMG_004531RAa(--),CFIMG_004674RA(ARB_03674),CFIMG_006753RA(--),CFIMG_007363RA00001(--),FMP45(--),HK6(aruS),LAS1(--),LSP1(LSP1),MSTRG.1357(--),PNS1(PNS1),PTR2(ptr2),SLM1(SLM1),SPBC409.08(NAG4),ZIP9(zrt1),ZRA1_1(atrI),gacS(gacS),iki3(iki3),inda1(inda1),mug190(mug190),prb1(alp1),rdp1(rdp1),spo5(spo5)
GO:0008150	Biological Process	GO:0051703	biological process involved in intraspecies interaction between organisms	4	0	CFIMG_000944RA(--),MSTU1(STUA),ace2(ACE2),rnr-1(rnr-1)	--
GO:0008150	Biological Process	GO:0051704	multi-organism process	36	13	ADM-B(ADM-B),CDO1(CDO1),CFIMG_000944RA(--),CFIMG_001684RA(--),CFIMG_002033RA(sun1),CFIMG_002765RA(--),CFIMG_002918RAa(--),CFIMG_004605RA(--),CFIMG_005028RAaa(--),MSTU1(STUA),PRA1(map3),RIM9(prr-5),SLD(SLD),STE14(STE14),VELC(VELC),ace2(ACE2),cdcA(cdcA),chs-3(chs-3),cki1_1(cki1),crf1_2(ARB_05253),dffA(SID1),dsd1(dsd1),gatA_0(gatA),gel1(gel1),grp78(grp78),mid2(BUD4),msh6(msh6),nimE(nimE),opsB_1(opsB…	CCDC130(CCDC130),CFIMG_004674RA(ARB_03674),CFIMG_006749RA(SMAC_06893),CFIMG_007363RA00001(--),FMP45(--),LSP1(LSP1),MSTRG.7263(--),MSTRG.9424(--),POX9(CAT1),iki3(iki3),mug65(mug65),prb1(alp1),spo5(spo5)
GO:0008150	Biological Process	GO:0065007	biological regulation	163	20	14-Sep(CDC11),AHR1_0(AHR1),ARD1_1(ARD),AZF1(--),CDH-1_0(CDH-1),CDH-1_1(CDH-1),CDO1(CDO1),CFIMG_000248RA(dao1),CFIMG_000708RA(--),CFIMG_000944RA(--),CFIMG_000973RA(--),CFIMG_001310RA(--),CFIMG_002049RA(--),CFIMG_002051RA(--),CFIMG_002067RA(--),CFIMG_002312RA(AFG1),CFIMG_002375RA(--),CFIMG_002509RAa(--),CFIMG_002576RA(--),CFIMG_002612RA(SPAC1F12.05),CFIMG_002898RA(--),CFIMG_002918RAa(--),CFIMG_0031…	ALTA7(ALTA7),CFIMG_002800RAa(--),CFIMG_003901RA(SPBC1703.13c),CFIMG_004674RA(ARB_03674),CFIMG_006317RAa(lipB),CFIMG_008462RA00001(--),DPH6(mug71),FUB10_0(--),HK6(aruS),LAS1(--),LSP1(LSP1),MSTRG.124(--),NDB1_0(NDB2),ZRA1_1(atrI),gacS(gacS),iki3(iki3),mek1(mek1),mug65(mug65),prb1(alp1),rdp1(rdp1)
GO:0008150	Biological Process	GO:0098754	detoxification	7	2	ARD1_0(ARD1),PCA1(PCA1),THIO_1(trx),adh-1(adh-1),crf1_0(crf1),hmt1_1(aclQ),pho2(pho2)	CFIMG_004674RA(ARB_03674),POX9(CAT1)

## Sheet: Table S4
Table S4. (a) Details of enriched KEGG pathway of up-regulated genes
KEGG_A_class	KEGG_B_class	Pathway	ALLUP (113)	All (1869)	Pvalue	Qvalue	Pathway ID	Genes	K_IDs	Pathway
Metabolism	Global and overview maps	Metabolic pathways	78	818	2.03879e-08	1.65142e-06	ko01100	AACS(AACS);AO-I_0(AO-I);ARD1_0(ARD1);ARD1_1(ARD);BFAT(SPCC417.11c);BGL1B(BGL1B);CDO1(CDO1);CFIMG_000248RA(dao1);CFIMG_000885RA(--);CFIMG_002222RA(SPAC17G8.06c);CFIMG_002845RA(SPAC869.01);CFIMG_004053RAa(SPAC869.01);CFIMG_004969RA(--);CFIMG_006413RA(AGAP002499);CFIMG_006605RA(SPAC56E4.03);CFIMG_006622RA(NCU06207);CFIMG_008063RA(NCU03963);CHI1(CHI1);Dbt(Dbt);EXG1_1(ARB_02077);FAD12_0(FAH12);FAD12_1…	K01907+K00276+K17818+K17738+K01845+K01188+K00456+K00273+K00135+K01687+K01426+K01426+K00254+K00140+K00838+K00227+K00772+K01183+K09699+K01210+K10256+K22993+K00861+K00621+K01702+K01968+K06215+K08681+K01184+K00505+K01176+K00505+K01637+K01067+K13953+K01736+K01626+K00059+K00108+K05349+K05349+K01225+K01183+K01183+K00698+K00698+K12351+K04712+K00826+K01179+K01179+K00789+K01210+K01555+K18123+K13524+K01178+…	Metabolic pathways
Metabolism	Global and overview maps	Biosynthesis of secondary metabolites	30	331	0.0102134	0.0919206	ko01110	AO-I_0(AO-I);BFAT(SPCC417.11c);BGL1B(BGL1B);BLRO(cotA);CFIMG_000248RA(dao1);CFIMG_002222RA(SPAC17G8.06c);CFIMG_006605RA(SPAC56E4.03);CFIMG_006622RA(NCU06207);Dbt(Dbt);FMN1(FMN1);LEUA(LEUA);PPO1(PPO1);STE14(STE14);SWA2(SWA2);TYR(TYR);acu-3(acu-3);adh-1(adh-1);aro-2(aro-2);aro-8(aro-8);arp2_1(PfmaG);bglA(bglA);bglI(bglI);eca39(eca39);eth-1(eth-1);gyg-1_1(Gyg1);isyna1-b(RINO2);met-7(met-7);mpg-1(mpg…	K00276+K01845+K01188+K08100+K00273+K01687+K00838+K00227+K09699+K00861+K01702+K00505+K00587+K01176+K00505+K01637+K13953+K01736+K01626+K00059+K05349+K05349+K00826+K00789+K00750+K01858+K01739+K00966+K00850+K00616	Biosynthesis of secondary metabolites
Metabolism	Carbohydrate metabolism	Starch and sucrose metabolism	11	42	2.1188e-05	0.000572076	ko00500	BGL1B(BGL1B);EXG1_1(ARB_02077);SWA2(SWA2);bglA(bglA);bglI(bglI);cbh-1(cbh-1);egl2(egl2);eglB(gh5-1);exgD_1(exgD);gla-1(gla-1);gyg-1_1(Gyg1)	K01188+K01210+K01176+K05349+K05349+K01225+K01179+K01179+K01210+K01178+K00750	Starch and sucrose metabolism
Metabolism	Global and overview maps	Biosynthesis of amino acids	11	105	0.0478169	0.228911	ko01230	CFIMG_002222RA(SPAC17G8.06c);CFIMG_006605RA(SPAC56E4.03);LEUA(LEUA);aro-2(aro-2);aro-8(aro-8);eca39(eca39);eth-1(eth-1);gln-1(gln-1);met-7(met-7);pfkA(pfkA);tal(--)	K01687+K00838+K01702+K01736+K01626+K00826+K00789+K01915+K01739+K00850+K00616	Biosynthesis of amino acids
Metabolism	Amino acid metabolism	Tyrosine metabolism	8	21	1.46759e-05	0.000572076	ko00350	AO-I_0(AO-I);CFIMG_000885RA(--);CFIMG_006605RA(SPAC56E4.03);PPO1(PPO1);TYR(TYR);adh-1(adh-1);fah(fahA);qa-4_1(qa-4)	K00276+K00135+K00838+K00505+K00505+K13953+K01555+K00457	Tyrosine metabolism
Environmental Information Processing	Signal transduction	MAPK signaling pathway - yeast	8	61	0.0277237	0.195091	ko04011	CFIMG_005975RA(--);PRA1(map3);abaA(abaA);cki1_1(cki1);nimE(nimE);nimT(nimT);rco-1_2(rco-1);steA(steA)	K11244+K04627+K09448+K02218+K23469+K02555+K06666+K11215	MAPK signaling pathway - yeast
Cellular Processes	Cell growth and death	Cell cycle - yeast	8	87	0.150586	0.358749	ko04111	SMC4(cut3);ace2(ACE2);cdcA(cdcA);fhkC(fhkC);nimE(nimE);nimT(nimT);rco-1_2(rco-1);slp1(slp1)	K06675+K09202+K06639+K06641+K23469+K02555+K06666+K03363	Cell cycle - yeast
Metabolism	Carbohydrate metabolism	Amino sugar and nucleotide sugar metabolism	7	40	0.00864286	0.087509	ko00520	CHI1(CHI1);GNA1(GNA1);chiB1(chiB1);chit46(CHI1);chs-2(chs-2);chs-3(chs-3);mpg-1(mpg1)	K01183+K00621+K01183+K01183+K00698+K00698+K00966	Amino sugar and nucleotide sugar metabolism
Metabolism	Amino acid metabolism	Valine, leucine and isoleucine degradation	6	36	0.0187388	0.151784	ko00280	AACS(AACS);CFIMG_006413RA(AGAP002499);Dbt(Dbt);Mccc1(Mccc1);eca39(eca39);gatA_0(gatA)	K01907+K00140+K09699+K01968+K00826+K13524	Valine, leucine and isoleucine degradation
Metabolism	Amino acid metabolism	Cysteine and methionine metabolism	6	41	0.0338401	0.21085	ko00270	CDO1(CDO1);CFIMG_006605RA(SPAC56E4.03);CFIMG_008063RA(NCU03963);eca39(eca39);eth-1(eth-1);met-7(met-7)	K00456+K00838+K00772+K00826+K00789+K01739	Cysteine and methionine metabolism
Metabolism	Carbohydrate metabolism	Pentose and glucuronate interconversions	5	13	0.000644159	0.0119016	ko00040	ARD1_0(ARD1);ARD1_1(ARD);PG1(PG1);plyA(plyA);plyF(plyF)	K17818+K17738+K01184+K01728+K22539	Pentose and glucuronate interconversions
Metabolism	Amino acid metabolism	Phenylalanine metabolism	5	14	0.000954054	0.0128797	ko00360	AO-I_0(AO-I);CFIMG_002845RA(SPAC869.01);CFIMG_004053RAa(SPAC869.01);CFIMG_006605RA(SPAC56E4.03);qa-4_1(qa-4)	K00276+K01426+K01426+K00838+K00457	Phenylalanine metabolism
Metabolism	Carbohydrate metabolism	Inositol phosphate metabolism	5	41	0.0973896	0.30871	ko00562	CFIMG_006413RA(AGAP002499);isyna1-b(RINO2);plc1_0(plc-1);plcA_1(--);MSTRG.9393(plcA)	K00140+K01858+K05857+K01771+K01771	Inositol phosphate metabolism
Metabolism	Global and overview maps	Carbon metabolism	5	88	0.625702	0.840347	ko01200	CFIMG_006413RA(AGAP002499);acu-3(acu-3);maeA(malA);pfkA(pfkA);tal(--)	K00140+K01637+K00029+K00850+K00616	Carbon metabolism
Metabolism	Biosynthesis of other secondary metabolites	Biosynthesis of various plant secondary metabolites	4	8	0.000734668	0.0119016	ko00999	BGL1B(BGL1B);bglA(bglA);bglI(bglI);eth-1(eth-1)	K01188+K05349+K05349+K00789	Biosynthesis of various plant secondary metabolites
Metabolism	Metabolism of other amino acids	Cyanoamino acid metabolism	4	12	0.00429728	0.0497257	ko00460	BGL1B(BGL1B);bglA(bglA);bglI(bglI);ywrD(ywrD)	K01188+K05349+K05349+K00681	Cyanoamino acid metabolism
Metabolism	Amino acid metabolism	Arginine and proline metabolism	4	20	0.0289024	0.195091	ko00330	CFIMG_000248RA(dao1);CFIMG_002845RA(SPAC869.01);CFIMG_004053RAa(SPAC869.01);gaaC(AN1503)	K00273+K01426+K01426+K18123	Arginine and proline metabolism
Metabolism	Metabolism of other amino acids	Glutathione metabolism	4	22	0.0397679	0.228911	ko00480	ligF(ligF);rnr-1(rnr-1);rnr-2(rnr-2);ywrD(ywrD)	K00799+K10807+K10808+K00681	Glutathione metabolism
Metabolism	Global and overview maps	2-Oxocarboxylic acid metabolism	4	32	0.123667	0.333902	ko01210	CFIMG_002222RA(SPAC17G8.06c);CFIMG_006605RA(SPAC56E4.03);LEUA(LEUA);eca39(eca39)	K01687+K00838+K01702+K00826	2-Oxocarboxylic acid metabolism
Cellular Processes	Cell growth and death	Meiosis - yeast	4	67	0.586335	0.818847	ko04113	MSTU1(STUA);cdcA(cdcA);ras1(rasG);slp1(slp1)	K12763+K06639+K07827+K03363	Meiosis - yeast
Metabolism	Amino acid metabolism	Valine, leucine and isoleucine biosynthesis	3	14	0.048043	0.228911	ko00290	CFIMG_002222RA(SPAC17G8.06c);LEUA(LEUA);eca39(eca39)	K01687+K01702+K00826	Valine, leucine and isoleucine biosynthesis
Metabolism	Lipid metabolism	Sphingolipid metabolism	3	16	0.0677266	0.274293	ko00600	css1(css1);dsd1(dsd1);lag1(FUM18)	K12351+K04712+K04709	Sphingolipid metabolism
Environmental Information Processing	Membrane transport	ABC transporters	3	16	0.0677266	0.274293	ko02010	ABCB4(BEA3);ZRA1_0(ZRA1);fmpD(atrD)	K05658+K08711+K05658	ABC transporters
Metabolism	Metabolism of other amino acids	beta-Alanine metabolism	3	17	0.0787399	0.281281	ko00410	AO-I_0(AO-I);CFIMG_006413RA(AGAP002499);gatA_0(gatA)	K00276+K00140+K13524	beta-Alanine metabolism
Metabolism	Amino acid metabolism	Phenylalanine, tyrosine and tryptophan biosynthesis	3	18	0.0904803	0.305371	ko00400	CFIMG_006605RA(SPAC56E4.03);aro-2(aro-2);aro-8(aro-8)	K00838+K01736+K01626	Phenylalanine, tyrosine and tryptophan biosynthesis
Metabolism	Carbohydrate metabolism	Propanoate metabolism	3	19	0.102903	0.30871	ko00640	CFIMG_006413RA(AGAP002499);Dbt(Dbt);gatA_0(gatA)	K00140+K09699+K13524	Propanoate metabolism
Metabolism	Carbohydrate metabolism	Butanoate metabolism	3	19	0.102903	0.30871	ko00650	AACS(AACS);CFIMG_000885RA(--);gatA_0(gatA)	K01907+K00135+K13524	Butanoate metabolism
Metabolism	Amino acid metabolism	Tryptophan metabolism	3	22	0.143794	0.35295	ko00380	CFIMG_002845RA(SPAC869.01);CFIMG_004053RAa(SPAC869.01);CFIMG_006605RA(SPAC56E4.03)	K01426+K01426+K00838	Tryptophan metabolism
Metabolism	Carbohydrate metabolism	Glyoxylate and dicarboxylate metabolism	3	28	0.237477	0.534323	ko00630	acu-3(acu-3);gaaC(AN1503);gln-1(gln-1)	K01637+K18123+K01915	Glyoxylate and dicarboxylate metabolism
Metabolism	Amino acid metabolism	Alanine, aspartate and glutamate metabolism	3	29	0.254078	0.541586	ko00250	CFIMG_000885RA(--);gatA_0(gatA);gln-1(gln-1)	K00135+K13524+K01915	Alanine, aspartate and glutamate metabolism
Metabolism	Global and overview maps	Fatty acid metabolism	3	29	0.254078	0.541586	ko01212	FAD12_0(FAH12);FAD12_1(FAH12);arp2_1(PfmaG)	K10256+K22993+K00059	Fatty acid metabolism
Metabolism	Nucleotide metabolism	Pyrimidine metabolism	3	30	0.270842	0.562519	ko00240	CFIMG_004969RA(--);rnr-1(rnr-1);rnr-2(rnr-2)	K00254+K10807+K10808	Pyrimidine metabolism
Genetic Information Processing	Replication and repair	DNA replication	3	31	0.28773	0.567471	ko03030	CFIMG_004902RA(--);pol1(pol1);rnh-201(rnh-201)	K10740+K02320+K10743	DNA replication
Metabolism	Amino acid metabolism	Glycine, serine and threonine metabolism	3	34	0.338753	0.567471	ko00260	AO-I_0(AO-I);CFIMG_000248RA(dao1);betA_0(xptC)	K00276+K00273+K00108	Glycine, serine and threonine metabolism
Metabolism	Carbohydrate metabolism	Pyruvate metabolism	3	34	0.338753	0.567471	ko00620	acu-8(acu-8);adh-1(adh-1);maeA(malA)	K01067+K13953+K00029	Pyruvate metabolism
(b) Details of enriched KEGG pathway of down-regulated genes
KEGG_A_class	KEGG_B_class	Pathway	ALLDOWN (21)	All (1869)	Pvalue	Qvalue	Pathway ID	Genes	K_IDs
Metabolism	Global and overview maps	Metabolic pathways	17	818	0.000532756	0.0120329	ko01100	ALTA7(ALTA7);AOCY(AOC3);CFIMG_000736RA(CHGG_02760);CFIMG_000737RA(MGG_04626);CFIMG_001244RA(MCA1587);CFIMG_001766RA(SPAC1039.06);CFIMG_006317RAa(lipB);CFIMG_008184RA00001(NCER2);ERG4(ERG4);FDH(FDH);GAD4(GAD);LAS1(--);NDB1_0(NDB2);POX9(CAT1);chit33(chit33);gatA_1(gatA);kamA(kamA)	K03809+K00276+K00925+K00794+K01621+K20498+K23735+K12349+K00223+K00122+K01580+K01069+K03885+K03781+K01183+K13524+K01843
Metabolism	Global and overview maps	Biosynthesis of secondary metabolites	6	331	0.152306	0.252958	ko01110	ALTA7(ALTA7);AOCY(AOC3);CFIMG_000737RA(MGG_04626);ERG4(ERG4);GAD4(GAD);POX9(CAT1)	K03809+K00276+K00794+K00223+K01580+K03781
Metabolism	Metabolism of other amino acids	beta-Alanine metabolism	3	17	0.000752059	0.0120329	ko00410	AOCY(AOC3);GAD4(GAD);gatA_1(gatA)	K00276+K01580+K13524
Metabolism	Global and overview maps	Carbon metabolism	3	88	0.0726636	0.155016	ko01200	CFIMG_000736RA(CHGG_02760);FDH(FDH);POX9(CAT1)	K00925+K00122+K03781
Metabolism	Metabolism of other amino acids	Taurine and hypotaurine metabolism	2	8	0.00323372	0.034493	ko00430	CFIMG_000736RA(CHGG_02760);GAD4(GAD)	K00925+K01580
Metabolism	Energy metabolism	Methane metabolism	2	17	0.0147774	0.0862812	ko00680	CFIMG_000736RA(CHGG_02760);FDH(FDH)	K00925+K00122
Metabolism	Carbohydrate metabolism	Propanoate metabolism	2	19	0.018331	0.0862812	ko00640	CFIMG_000736RA(CHGG_02760);gatA_1(gatA)	K00925+K13524
Metabolism	Carbohydrate metabolism	Butanoate metabolism	2	19	0.018331	0.0862812	ko00650	GAD4(GAD);gatA_1(gatA)	K01580+K13524
Metabolism	Lipid metabolism	Steroid biosynthesis	2	22	0.0242666	0.0862812	ko00100	ARE2(ARE2);ERG4(ERG4)	K00637+K00223
Metabolism	Amino acid metabolism	Tryptophan metabolism	2	22	0.0242666	0.0862812	ko00380	CYP505(CYP505);POX9(CAT1)	K14338+K03781
Metabolism	Carbohydrate metabolism	Glyoxylate and dicarboxylate metabolism	2	28	0.0381366	0.108499	ko00630	FDH(FDH);POX9(CAT1)	K00122+K03781
Metabolism	Amino acid metabolism	Alanine, aspartate and glutamate metabolism	2	29	0.0406871	0.108499	ko00250	GAD4(GAD);gatA_1(gatA)	K01580+K13524
Metabolism	Amino acid metabolism	Glycine, serine and threonine metabolism	2	34	0.0543652	0.124263	ko00260	AOCY(AOC3);CFIMG_001766RA(SPAC1039.06)	K00276+K20498
Metabolism	Carbohydrate metabolism	Pyruvate metabolism	2	34	0.0543652	0.124263	ko00620	CFIMG_000736RA(CHGG_02760);LAS1(--)	K00925+K01069
